# Supplementary material for: Let-7i Reduces Aggressive Phenotype and Induces BRCAness in Ovarian Cancer Cells
Source: Cancers (Basel). 2021 Sep 15;13(18):4617. doi: 10.3390/cancers13184617 (PMC8468164; doi:10.3390/cancers13184617)
Supplement: Supplementary file 1 [file cancers-13-04617-s001.zip]

Archive with 1 entries (1 files):
- cancers-1305628-supplementary.pdf
